# Supplementary material for: Diabetes Does Not Increase the Risk of Hospitalization Due to COVID-19 in Patients Aged 50 Years or Older in Primary Care—APHOSDIAB—COVID-19 Multicenter Study
Source: J Clin Med. 2022 Apr 8;11(8):2092. doi: 10.3390/jcm11082092 (PMC9025638; doi:10.3390/jcm11082092)
Supplement: Supplementary file 1 [file jcm-11-02092-s001.zip]

Archive with 1 entries (1 files):
- jcm-1631899-supplementary.pdf
